# Supplementary material for: Homeostatic control of cell wall hydrolysis by the WalRK two-component signaling pathway in Bacillus subtilis
Source: eLife. 2019 Dec 6;8:e52088. doi: 10.7554/eLife.52088 (PMC7299342; doi:10.7554/eLife.52088)
Supplement: Figure 3—source data 1. [file elife-52088-fig3-data1.xlsx]

## Sheet: Figure 3B
	Figure 3B
		Expt1	Expt2	Expt3			Mean	STDEV
	BYB902	397.589	440.741	436.111		BYB902	424.814	23.6908
	BYB921	723.776	802.508	781.191		BYB921	769.158	40.7217
	BYB919	99.5071	104.377	114.478		BYB919	106.121	7.63631
	BYB927	1242.27	1466.67	1543.7		BYB927	1417.55	156.607
	BYB1379	4.81348	5.98291	6.26781		BYB1379	5.68806	0.770693
	BYB1400	723.295	862.791	906.977		BYB1400	831.021	95.8736
